# Supplementary material for: Influence of Femtosecond Laser Modification on Biomechanical and Biofunctional Behavior of Porous Titanium Substrates
Source: Materials (Basel). 2022 Apr 19;15(9):2969. doi: 10.3390/ma15092969 (PMC9099494; doi:10.3390/ma15092969)
Supplement: Supplementary file 1 [file materials-15-02969-s001.zip]

Archive with 1 entries (1 files):
- materials-1665489-supplementary.pdf
